# Supplementary material for: HPLC-Based Purification and Isolation of Potent Anti-HIV and Latency Reversing Daphnane Diterpenes from the Medicinal Plant Gnidia sericocephala (Thymelaeaceae)
Source: Viruses. 2022 Jun 30;14(7):1437. doi: 10.3390/v14071437 (PMC9318819; doi:10.3390/v14071437)
Supplement: Supplementary file 1 [file viruses-14-01437-s001.zip]

Archive with 1 entries (1 files):
- viruses-1761495-SI.pdf
